# Supplementary material for: Omicron variant Spike-specific antibody binding and Fc activity is preserved in recipients of mRNA or inactivated COVID-19 vaccines
Source: Sci Transl Med. 2022 Mar 15:eabn9243. doi: 10.1126/scitranslmed.abn9243 (PMC8995028; doi:10.1126/scitranslmed.abn9243)
Supplement: Supplementary file 3 — Data file S1 [file scitranslmed.abn9243_data_file_s1.xlsx]

## Sheet: Data_File_S1
#	Vaccine	gender	IgG1_D614G_RBD	IgG1_alpha_RBD	IgG1_beta_RBD	IgG1_delta_RBD	IgG1_Omicron_RBD	IgG1_D614G_S	IgG1_alpha_S	IgG1_beta_S	IgG1_delta_S	IgG1_Omicron_S	IgM_D614G_RBD	IgM_alpha_RBD	IgM_beta_RBD	IgM_delta_RBD	IgM_Omicron_RBD	IgM_D614G_S	IgM_alpha_S	IgM_beta_S	IgM_delta_S	IgM_Omicron_S	IgA1_D614G_RBD	IgA1_alpha_RBD	IgA1_beta_RBD	IgA1_delta_RBD	IgA1_Omicron_RBD	IgA1_D614G_S	IgA1_alpha_S	IgA1_beta_S	IgA1_delta_S	IgA1_Omicron_S	FcgR2a_D614G_RBD	FcgR2a_alpha_RBD	FcgR2a_beta_RBD	FcgR2a_delta_RBD	FcgR2a_Omicron_RBD	FcgR2a_D614G_S	FcgR2a_alpha_S	FcgR2a_beta_S	FcgR2a_delta_S	FcgR2a_Omicron_S	FcgR2b_D614G_RBD	FcgR2b_alpha_RBD	FcgR2b_beta_RBD	FcgR2b_delta_RBD	FcgR2b_Omicron_RBD	FcgR2b_D614G_S	FcgR2b_alpha_S
1	Pfizer	F	766337	590186	393252	427179	50635.1	433741	294672	248089	291838	149353	23793	18397.4	14189.6	14817.4	5258.97	39569.3	31505.9	31309.1	30175.2	14595.5	78128.9	59127.8	41250.2	63899.6	16160	68511.1	46954.3	46141.8	52537.6	25468.1	1.67858e+06	1.3011e+06	1.16205e+06	1.22183e+06	16044.5	1.3545e+06	1.22939e+06	954158	1.18826e+06	403248	1.58205e+06	1.07164e+06	939588	879011	100	1.14746e+06	726868
2	Pfizer	F	259406	194292	121339	154151	100	166869	99684.4	100481	117257	32889.7	35974	34760.9	31375.1	24800.4	6513.97	48840.3	36364.4	32515.1	32255.5	12978.5	181018	150214	89897.7	110658	30427	305621	207380	218323	222765	59888.1	1.8972e+06	1.63213e+06	1.54471e+06	1.57978e+06	42753.7	1.73848e+06	1.60462e+06	1.47848e+06	1.47406e+06	962847	1.97147e+06	1.68501e+06	1.40408e+06	1.60289e+06	100	1.61021e+06	1.36773e+06
3	Pfizer	F	1.27546e+06	1.07312e+06	552936	790558	100257	850394	662673	502438	651025	345281	169579	123590	36253.1	74384.9	8503.97	59054.5	38688.1	32980.6	42184.5	10192	62504.2	50759.8	24922.2	26959.1	8657.77	73633.1	43861	51813.3	54588.8	13935.6	1.85807e+06	1.47123e+06	1.05714e+06	1.38759e+06	41009.2	1.27755e+06	1.43737e+06	1.12276e+06	1.13922e+06	683478	1.92886e+06	1.47296e+06	1.06757e+06	1.25268e+06	100	1.33928e+06	1.24858e+06
4	Pfizer	F	220706	87597.6	26716.2	66590.3	100	119109	46000.6	38380.7	84238.5	2737.97	97024	63465.1	47040.6	58493.9	14892.5	85394	59771.9	60427.3	59863.7	34163.5	39760.4	30302.3	18369.7	17188.3	4014.52	74912.4	36259.3	57240.6	54661.1	19389.1	1.61053e+06	1.18505e+06	854895	1.08613e+06	7442.46	1.37468e+06	1.20318e+06	1.08968e+06	1.20692e+06	310259	1.43396e+06	782307	515809	715902	100	1.10197e+06	723967
5	Pfizer	F	297962	196447	114773	169209	9621.61	561350	299900	366675	419684	109758	30679.5	16549.9	13820.3	12067.7	2961.47	125652	73188.9	90658.8	99225.5	6108.46	57846.9	38520.3	17194.7	31157.8	4876.27	111372	71346.3	87586.8	87503.6	15787.6	1.1888e+06	681631	491163	546690	100	1.60522e+06	1.39963e+06	1.40267e+06	1.44526e+06	280697	617313	160656	110326	127605	100	1.36761e+06	800521
6	Pfizer	F	1.07921e+06	852342	477617	644719	107172	565049	426229	335891	427231	305356	17437.2	12567.9	6552.58	6886.91	1344.97	15945.5	10818.1	11333.6	12217	3737.46	90612.4	66904.8	35395.7	46821.3	8326.27	97145.1	68915.3	77962.1	89205.3	20415.8	1.81705e+06	1.35453e+06	1.13723e+06	1.15861e+06	27761.5	1.27482e+06	1.2809e+06	844585	1.09363e+06	502073	1.48105e+06	918899	528985	749381	100	781891	459373
7	Pfizer	F	1.16129e+06	825673	488715	666536	66651.9	516373	392793	286768	364812	178062	41629.2	22676.6	17583.3	18105.4	4508.22	31089.8	21700.9	19601.1	19353	16101.5	42497.2	27784.8	12225	26543.8	2819.27	49737.9	25909.5	37371.1	39761.6	6433.83	2.05445e+06	1.64329e+06	1.47336e+06	1.55968e+06	80185.5	1.63194e+06	1.4856e+06	1.16209e+06	1.36985e+06	731101	1.99834e+06	1.41608e+06	1.00424e+06	1.37857e+06	100	1.0524e+06	960324
8	Pfizer	F	1.21786e+06	1.01211e+06	442158	528790	48945.1	740439	495475	470253	520613	377301	182766	169033	22543.6	25692.9	4602.47	74539	52258.9	48814.6	57440.7	14107.5	114968	79169.3	36582.7	57394.8	3979.52	150635	102194	107014	118430	19723.6	1.69363e+06	1.32877e+06	995946	920946	100	1.42925e+06	1.30514e+06	1.1028e+06	1.23041e+06	674767	1.32895e+06	928560	490940	478811	100	878863	589249
9	Pfizer	M	1.03911e+06	932809	635512	904348	152183	801083	575171	515625	643280	470812	124823	107934	78135.1	94722.9	31719.5	156015	123268	113379	130491	45533.5	211567	140034	70689.5	125168	16052.8	179861	101429	135996	145545	27448.1	1.63304e+06	1.25656e+06	1.17971e+06	1.32063e+06	49550	1.42805e+06	1.40813e+06	1.18917e+06	1.24134e+06	815572	1.51254e+06	1.08763e+06	1.0337e+06	1.21001e+06	100	1.3867e+06	971692
10	Pfizer	M	1.0942e+06	897120	585424	890222	129426	746522	529468	476895	581525	321841	30232	20974.1	18849.1	13726.4	4271.97	23879.8	21147.4	16762.3	19110.5	6023.71	190921	153522	59034	90334.3	11553.3	146193	98934.5	103776	110586	27735.3	1.8151e+06	1.4285e+06	1.23108e+06	1.51204e+06	34770.7	1.49762e+06	1.35281e+06	1.16483e+06	1.36007e+06	514454	1.24324e+06	868543	592861	823063	100	930908	553859
11	Pfizer	F	148870	62750.6	28362.5	53760.3	100	77855.4	28026.1	21055.5	47414	3249.47	24410	22544.9	20122.1	21451.9	6226.47	26687.5	24045.4	17351.8	18671	20516	36285.7	26939.8	16048.7	22474.1	2827.77	38099.9	19775.8	24509.8	28088.8	4534.58	1.45547e+06	917083	693591	945399	100	1.25632e+06	1.08213e+06	818005	923839	322903	1.01527e+06	594393	393536	520538	100	674622	380557
12	Moderna	M	497062	326383	168474	238962	30823.1	286644	175201	152952	182919	73536.2	50148	28818.6	4882.33	5107.16	2013.97	10404	8028.6	6325.07	6322.24	1523.71	77205.2	52506.5	24750.2	36331.3	5426.27	120668	70342.8	92746.6	95823.1	24228.1	1.47861e+06	919411	583860	727500	2180.21	1.04579e+06	847654	562320	836189	62823.5	994715	441897	172320	272990	100	542421	168629
13	Moderna	F	1.06549e+06	818758	477222	641326	77570.1	867732	586187	584213	681261	352459	19184.5	16402.6	12465.6	13217.9	2873.47	22971.3	21395.1	17684.6	15720	9925.96	105952	56108.5	20121.5	44103.8	3144.77	41339.1	30267.3	30498.3	35931.1	11490.3	1.93524e+06	1.58987e+06	1.29259e+06	1.38507e+06	43326.7	1.71474e+06	1.59596e+06	1.51963e+06	1.63426e+06	865879	1.48867e+06	1.04189e+06	684200	952945	100	1.27807e+06	919569
14	Moderna	M	1.01897e+06	737429	438802	646295	70504.9	651288	446524	423607	482953	282755	36199.2	27331.1	12768.6	22888.4	4073.97	35983.3	27166.6	25737.6	25520.5	9560.96	211376	180673	85677.7	113379	23044.8	167566	134109	168843	128248	49887.6	2.12414e+06	1.64437e+06	1.38832e+06	1.61177e+06	94134.2	1.74728e+06	1.63893e+06	1.48401e+06	1.58496e+06	1.00166e+06	1.61966e+06	1.18283e+06	800429	1.15406e+06	100	1.19629e+06	808615
15	Moderna	M	795299	599385	319480	495514	44265.1	485085	323483	295786	372883	153372	54824.5	35974.1	29128.8	26633.7	5867.72	47619.3	31086.4	30406.6	36535	17138.7	76484.4	55259.8	30319.7	49225.8	4570.52	98288.6	57010.8	73085.3	79713.1	15310.3	1.86209e+06	1.43673e+06	1.13664e+06	1.37354e+06	7387.46	1.52199e+06	1.39696e+06	1.16305e+06	1.34235e+06	336321	1.18974e+06	674176	381821	568095	100	750744	447945
16	Moderna	F	730969	582380	356416	518893	63662.9	556302	360203	340515	380458	296368	82583.2	60722.1	41158.1	43103.9	11237.5	33967.3	28063.6	19329.6	20249	38462.2	66303.4	46534.5	24519.2	41363.3	6135.27	345640	212514	254951	272131	35792.6	1.51683e+06	1.04688e+06	876949	1.03109e+06	6771.46	1.3436e+06	1.17423e+06	950711	1.10915e+06	471890	1.15546e+06	596355	377876	584587	100	822095	496905
17	Moderna	M	872188	705105	394532	612388	54766.9	692330	442071	416209	504523	210572	20806	23099.4	20817.8	15536.7	4751.47	25913	21243.6	17175.6	19179.2	13169.5	161985	107181	52580.5	94513.1	5553.27	153250	76665.8	87401.3	107757	16153.8	1.6123e+06	1.21037e+06	1.01209e+06	1.23733e+06	100	1.49226e+06	1.31057e+06	1.0944e+06	1.3185e+06	301095	1.29043e+06	741873	410753	606863	100	1.00046e+06	656350
18	Moderna	F	340887	223396	77451	152325	100	170724	112529	80869.2	127142	19009	26101	19341.1	12373.6	15387.4	4918.22	15659.5	14277.6	9923.32	11449	6167.71	127568	111999	71149.7	104650	23439.3	156641	111449	119447	133933	43101.1	1.95651e+06	1.55509e+06	1.26703e+06	1.42927e+06	136046	1.56829e+06	1.48085e+06	1.3769e+06	1.44009e+06	716012	2.04048e+06	1.44213e+06	976678	1.21583e+06	11438.3	1.28327e+06	1.26096e+06
19	Moderna	M	629059	502687	353164	467570	70245.1	581760	371189	364407	403195	242513	46757.7	31068.1	11511.1	27106.9	1399.72	35670.3	23219.6	15627.1	23282.7	6377.71	77860.4	51205.8	22829.5	43013.3	4585.27	100595	64306.5	66202.8	73375.1	14215.1	1.51108e+06	984840	896699	985555	3691.46	1.3713e+06	1.24938e+06	1.06007e+06	1.20538e+06	419816	909245	388857	303022	362934	100	808648	373538
20	Moderna	M	876998	687111	434093	571945	68660.4	435350	294798	232771	277945	226097	34445	23678.9	20222.6	14409.4	4148.22	54041.3	39371.4	43684.6	38964	11653.5	103561	77335.3	49568.2	68181.6	9996.02	76802.6	50765.8	53888.8	59332.8	29965.8	2.01013e+06	1.57991e+06	1.44458e+06	1.54158e+06	50474	1.52459e+06	1.37808e+06	1.04314e+06	1.20377e+06	751898	1.64486e+06	1.28072e+06	839836	1.14424e+06	100	1.09115e+06	699854
21	Moderna	F	996166	789930	438442	631138	129066	582472	412415	325390	406508	207454	101575	98943.9	12731.6	59831.9	4529.97	44146.3	45794.4	23391.6	29635.5	9814.96	235368	152430	66333.2	143212	16069	182062	116726	124391	143164	24519.3	1.6259e+06	1.28018e+06	968732	1.14179e+06	36534	1.32394e+06	1.04215e+06	978534	1.14002e+06	225405	1.31898e+06	796247	446587	694132	100	902956	466217
22	Moderna	M	216227	125863	26553.5	51572.8	100	73018.9	33728.6	22001	35922.5	3238.22	14698	12656.9	4642.08	18936.2	1476.97	151480	55934.9	92733.8	117078	5672.96	81335.2	105821	14943	30900.8	3851.52	80105.6	47065.3	55982.8	61615.6	13441.3	1.43473e+06	998648	666975	740310	100	1.25561e+06	963538	687127	956179	169428	1.146e+06	589571	254527	342596	100	673608	254181
23	Moderna	F	553662	413017	242136	299395	47254.6	436940	286052	251131	288420	207985	960656	726197	337246	442878	8641.97	588323	288479	230740	356638	100838	218789	164933	99731.7	141725	28837.3	245997	160668	191887	182725	59490.6	1.65689e+06	1.184e+06	924433	962343	15473.5	1.51439e+06	1.25212e+06	1.07138e+06	1.21094e+06	464180	1.24057e+06	843219	455458	536743	100	964310	592559
24	Moderna	F	167594	70600.3	23020.7	40226.3	100	37750.6	11372.4	8978.48	22212.5	284.968	7407.72	5195.88	2822.83	3514.91	1125.72	7553.52	6590.1	4674.07	5821.49	2744.46	136090	90021.5	49202.5	65738.6	7943.52	322002	52162.8	54995.8	68979.3	15159.1	1.521e+06	1.08038e+06	775547	854489	100	1.12963e+06	941392	616211	780931	122031	1.24008e+06	693540	378713	509871	100	568925	261688
25	Moderna	F	350074	174438	72937.2	166230	100	145169	82090.1	76476.2	95190.2	10560.7	100386	83987.4	48924.3	11474.9	19626	28758	29568.6	11744.1	8100.24	4711.96	199539	139004	61717.5	128248	9514.77	149446	89394.8	89904.8	108656	25053.6	1.97747e+06	1.55023e+06	1.25916e+06	1.50771e+06	23476.5	1.61624e+06	1.53722e+06	1.1507e+06	1.29964e+06	748219	1.73067e+06	1.20244e+06	903729	1.10056e+06	100	1.35689e+06	982034
26	SinoVac	F	152738	109727	58229.7	63154.5	18018.6	49506.9	45685.6	22781	26744.5	20912.7	15556.2	9971.13	4331.08	6832.41	2877.72	10832.5	9427.85	5673.07	5477.74	6336.96	6035.94	3767.26	828.731	2343.32	100	2641.1	1559.02	2388.82	3680.58	753.829	386487	115430	163158	50584.4	100	155321	173810	33237.8	98815	111.023	95789	11553.2	26145.5	1123.85	100	448.708	100
27	SinoVac	F	44514.1	5580.3	847.486	1215.04	100	676.13	253.148	214.731	213.977	100	30599.7	26282.9	15917.3	22892.7	3038.22	16432.3	16751.9	9882.57	11005	16012	13211.4	8433.76	2896.98	5572.32	378.769	8031.6	8252.52	7515.57	7672.08	10886.6	757687	313490	282803	219950	100	464075	372066	123060	324910	72356.3	310822	51741.7	57540.2	23939.6	100	18642	6283.45
28	SinoVac	F	13814.6	100	100	100	100	100	100	100	100	100	53087	29235.4	14431.6	17734.9	20493.5	17784.8	20219.1	12359.1	10891.5	10873.5	6054.94	3757.76	513.231	2351.32	100	3584.1	1844.02	1338.82	1781.08	1237.58	270559	61659	62554.3	21280.9	100	110003	99905.1	10938.8	30274	10852.3	61002	2366.23	3102.22	100	100	100	100
29	SinoVac	F	47209.4	7954.3	268.736	711.542	100	1387.88	352.398	520.481	100	100	31864.7	20390.6	17467.6	15540.9	7851.72	30847.3	33868.1	20507.1	15591.2	12745.5	4111.44	2480.51	955.481	2136.57	100	947.602	1597.27	2123.82	291.085	1841.58	632088	289461	161119	111709	100	431547	365796	123479	247584	63019.5	332358	65740.7	30144.7	6046.85	100	17635.5	11612.4
30	SinoVac	F	146642	100989	42152	74463.8	5444.11	73914.4	56330.4	39832.7	52831.2	57421.7	30041.5	22842.9	22322.6	17171.7	5328.47	41133	34876.1	24018.1	24255.7	27700	11429.2	8370.76	3237.48	7948.57	236.019	4036.1	4387.77	2961.07	3634.33	15008.1	289397	57682	97797.8	41012.4	100	267641	254547	79301.8	179652	17609.5	46440	967.727	6161.72	100	100	4086.71	1873.45
31	SinoVac	M	64718.6	43228.3	10931	21216.3	2384.11	26322.4	19379.4	9273.23	12160.7	19017.7	19054.2	16871.6	14196.6	12406.9	3865.72	13829.3	13732.1	8696.32	8860.49	6056.46	10192.4	6149.26	1930.23	2731.07	599.769	2834.1	3720.77	2898.82	2221.83	2117.08	152404	29523.5	23125	4870.93	100	124904	103074	17049.5	57127.3	1445.02	7227.22	100	100	100	100	100	100
32	SinoVac	M	1575.14	278.801	100	135.292	100	1510.13	703.398	883.481	1045.98	272.718	8758.97	4049.63	1906.83	2622.66	738.972	8696.02	10633.1	5237.07	5205.99	1351.21	6031.19	3060.01	100	1182.82	175.269	849.602	1167.27	1507.82	1643.58	923.079	3978.29	100	14832.3	100	100	37400.4	27880.9	6934	25157	100	100	100	100	100	100	100	100
33	SinoVac	M	102639	50495.8	7879.74	15569	100	20916.9	11042.6	3881.48	6707.23	100	48287.7	32691.9	24181.1	19126.9	4964.72	16927.5	33040.4	9981.07	10778.5	12636.7	12441.9	8731.01	2757.98	4897.32	19434.3	14830.1	7328.52	7594.82	10629.3	9275.58	1.23529e+06	783253	569349	583968	100	841992	724434	440646	569954	48134.5	970019	512453	231459	243189	100	322215	164772
34	SinoVac	M	68087.4	48398.3	30531.5	7411.79	695.106	49917.4	37790.1	35621	31960.5	13293.2	23445.2	12654.6	8513.33	3978.41	1826.97	17138.8	15506.9	9452.07	10116	14012	9875.94	4338.51	1579.98	4499.82	506.019	3598.1	2734.77	4958.07	2102.08	22897.1	58531.8	5629.03	31951.5	100	100	131058	94659.9	43125.8	70859.5	100	100	100	100	100	100	100	100
35	SinoVac	F	169900	118579	45096.5	77831.8	15009.1	40159.9	32405.9	12757.5	27594.2	18265.2	198150	137879	80101.8	31225.9	5981.97	60904	60301.1	27217.6	22392.5	6875.96	39526.9	24016.3	5264.23	20259.3	981.019	4040.85	6844.27	3630.07	4867.08	475.829	354957	89177.3	55589.8	25197.7	100	55343.9	56228.6	5160.75	29711.8	100	82063.7	100	100	100	100	100	100
36	SinoVac	F	151777	116888	56977.2	82069.5	5073.86	61067.4	44480.9	30447.5	42382.5	49122.5	61336	44392.1	24751.6	24022.7	4958.72	44801.8	43868.1	26676.6	23332	33477	20920.7	12277.8	3348.73	8367.07	408.019	1591.6	1825.27	2119.07	2224.08	817.079	261612	64272	78867.5	22665.7	100	138429	132281	25497.8	87758.3	3357.52	31882.7	100	2617.22	100	100	100	100
37	SinoVac	M	263957	179618	96797	147882	17308.6	106471	70351.9	46724	69831.7	102658	56303.2	40479.4	22125.8	20320.9	4603.72	13589	16187.1	7394.57	8760.99	10753	13008.2	8511.76	3689.23	4643.82	1139.77	47403.9	35009	48043.6	40052.8	2966.33	668079	220297	195992	140167	100	258563	196839	55149.5	165753	59665	149599	4628.98	14877.5	2015.85	100	2695.46	100
38	SinoVac	F	66356.4	41281.1	23819.2	23957.5	2724.61	27034.9	19225.4	12405.5	12620.7	16099.7	4802.47	2757.38	2382.58	2642.41	554.472	8713.27	7579.6	6008.57	5534.24	1690.96	1788.44	1263.76	100	179.324	305.269	2524.35	4922.27	2495.57	1972.33	3058.83	29869.5	1854.28	24114.3	370.431	100	43427.9	44808.6	5017.25	19647.5	100	100	100	100	100	100	100	100
[truncated: 29 more columns]
